# Supplementary material for: Prevalence of anemia among school-age children in Ethiopia: a systematic review and meta-analysis
Source: Syst Rev. 2018 May 24;7:80. doi: 10.1186/s13643-018-0741-6 (PMC5968474; doi:10.1186/s13643-018-0741-6)
Supplement: Supplementary file 2 — Table S2. Risk of bias assessment of included studies using the Hoy 2012 tool. (XLSX 12 kb) [file 13643_2018_741_MOESM2_ESM.xlsx]

## Sheet: Sheet1
Table S1: Risk of bias assessment of included studies using the Hoy 2012 tool
Study ID	Representation	Sampling	Random selection	Non response bias	Data collection	Case Definition	Reliability and validity of study tool	Method of data collection	Prevalence period	Numerator and denominator	Summary Assessment
Wolde-Gebriel et al [32] 1993	High risk	Not clear	Not clear	Not clear	Low risk	Not clear	High risk	Low risk	low risk	Low risk	High risk
Mekasha & Zerfu [31] 2009	Not clear	Not clear	High risk	Low risk	Low risk	Not clear	High risk	Low risk	Low risk	Low risk	High risk
Herrador et al [26] 2014	Low risk	Low risk	High risk	High risk	Low risk	Low risk	High risk	Low risk	Low risk	Low risk	Medium risk
Alelign et al [33] 2015	Low risk	Low risk	Low risk	Low risk	Low risk	High risk	High risk	Low risk	Low risk	Low risk	Low risk
Mahmud et al [30] 2013	High risk	Low risk	Low risk	Low risk	Low risk	Low risk	Low risk	Low risk	Low risk	Low risk	Low risk
Assefa et al [27] 2014	High risk	High risk	High risk	Low risk	Low risk	Low risk	Low risk	Low risk	Low risk	Low risk	Medium risk
Mesfin et al [29] 2015	High risk	Low risk	Low risk	Low risk	Low risk	Low risk	Low risk	Low risk	Low risk	Low risk	Low risk
Teji et al [25] 2016	Not clear	Low risk	Low risk	Low risk	Low risk	Low risk	Low risk	Low risk	Low risk	Low risk	Low risk
Desalegn et al [22] 2104	High risk	High risk	Low risk	Low risk	Low risk	Low risk	Low risk	Low risk	Low risk	Low risk	Low risk
Gutema et al [23] 2104	Low risk	Low risk	Low risk	Low risk	Low risk	Low risk	Low risk	Low risk	Low risk	Low risk	Low risk
Adem et al [2] 2015	High risk	Low risk	Low risk	Low risk	Low risk	High risk	High risk	Low risk	Low risk	Low risk	Medium risk
Tesfaye et al [6] 2015	Not clear	Low risk	Low risk	Low risk	Low risk	Low risk	Low risk	Low risk	Low risk	Low risk	Low risk
Chane et al [24] 2016	High risk	High risk	High risk	Not clear	Low risk	Low risk	Low risk	Low risk	Low risk	Low risk	Medium risk
Risk of bias assessment tool: Yes (low risk); No (high risk)
1. Representation: Was the study population a close representation of the national population?
2. Sampling: Was the sampling frame a true or close representation of the target population?
3. Random selection: Was some form of random selection used to select the sample OR was a census undertaken?
4. Non-response bias: Was the likelihood of non-response bias minimal?
5. Data collection: Were data collected directly from the subjects?
6. Case definition: Was an acceptable case definition used in the study?
7. Reliability and validity of study tool: Was the study instrument that measured the parameter of interest show to have reliability and validity?
8. Data collection: Was the same mode of data collection used for all subjects?
9. Prevalence period: Was the length of the prevalence period for the parameter of interest appropriate?
10. Numerators and denominators: Were the numerator(s) and denominator(s) for the parameter of interest appropriate?
The overall risk of bias was then scored according to the number of high risk of bias per study: low (≤2), moderate (3–4), and high (≥5).
